# Supplementary material for: The mitochondrial genomes of the acoelomorph worms Paratomella rubra, Isodiametra pulchra and Archaphanostoma ylvae
Source: Sci Rep. 2017 May 12;7:1847. doi: 10.1038/s41598-017-01608-4 (PMC5431833; doi:10.1038/s41598-017-01608-4)
Supplement: Supplementary file 2 — Supplementary Dataset File S4 [file 41598_2017_1608_MOESM2_ESM.xls]

## Sheet: Supplementary Table 4 .csv
Identity over 666bp coI sequences extraction	KJ204129.1 Pelophila borealis	FR837906.1 Meara stichopi	FR837905.1 Ascoparia sp.	FR837904.1 Symsagittifera roscoffensis	FR837903.1 Symsagittifera psammophila	FR837902.1 Stomatricha hochbergi	FR837900.1 Solenofilomorpha sp.	FR837899.1 Raphidophallus actuosus	FR837897.1 Pseudmecynostomum bruneofilum	FR837896.1 Pseudaphanostoma smithrii	FR837895.1 Pseudaphanostoma herringi	FR837894.1 Proporus sp.	FR837893.1 Proporus bermudensis	FR837892.1 Proaphanostoma tenuissima	FR837891.1 Praeconvoluta tigrina	FR837890.1 Praeconvoluta castinea	FR837888.1 Polycanthus sp.	FR837887.1 Philomecynostomum sp.	FR837886.1 Philocelis robrochai	FR837885.1 Philocelis brueggemanni	FR837881.1 Philactinoposthia saliens	FR837880.1 Philactinoposthia coneyi	FR837879.1 Paramecynostomum diversicolor	FR837878.1 Otocelis sandara	FR837877.1 Notocelis gullmarensis	FR837876.1 Neochildia fusca	FR837875.1 Myopea sp.	FR837874.1 Mecynostomum sp.	FR837873.1 Kuma viridis	FR837872.1 Kuma albiventer	FR837871.1 Isodiametra vexillaria	FR837870.1 Isodiametra norvegica	FR837869.1 Isodiametra nicki	FR837868.1 Isodiametra divae	FR837867.1 Isodiametra bajaensis	FR837866.1 Hofsteniola pardii	FR837865.1 Hofstenia miamia	FR837864.1 Heterochaerus blumi	FR837863.1 Haploposthia vandula	FR837862.1 Haploposthia rubra	FR837861.1 Haploposthia lactomaculata	FR837860.1 Haplogonaria viridis	FR837858.1 Hallangia proporoides	FR837855.1 Diopisthoporus longitubus	FR837854.1 Daku woorimensis	FR837853.1 Convolutriloba longifissura	FR837852.1 Convoluta convoluta	FR837851.1 Childia trianguliferum	FR837850.1 Childia submaculatum
KJ204129.1 Pelophila borealis		59	60	63	66	64	64	68	62	64	62	63	63	61	64	65	66	62	61	64	64	67	60	61	62	63	66	63	65	65	68	65	67	61	64	69	69	63	65	66	65	63	67	69	67	67	60	59	61
FR837906.1 Meara stichopi	59		67	56	58	56	56	57	55	55	57	57	54	53	55	58	58	58	54	55	58	56	51	54	54	56	54	58	55	57	57	56	58	55	56	57	58	57	56	56	58	56	58	57	57	60	54	51	53
FR837905.1 Ascoparia sp.	60	67		57	58	57	56	57	54	53	57	58	53	55	53	58	59	56	53	57	58	59	52	52	55	54	56	57	56	56	57	56	58	55	57	59	56	54	57	58	60	57	58	58	60	60	54	52	52
FR837904.1 Symsagittifera roscoffensis	63	56	57		82	75	67	73	69	71	68	67	66	67	70	71	72	70	70	73	72	73	66	69	68	72	68	70	76	72	72	71	73	70	72	66	68	73	68	72	72	69	71	68	73	80	74	66	68
FR837903.1 Symsagittifera psammophila	66	58	58	82		77	69	75	70	72	69	67	67	66	72	73	73	71	70	73	73	75	67	70	71	74	72	72	75	74	74	74	76	68	74	70	72	72	70	73	74	71	74	69	74	84	74	68	69
FR837902.1 Stomatricha hochbergi	64	56	57	75	77		66	70	67	68	68	67	66	65	67	69	70	68	67	69	69	70	67	68	71	72	66	71	72	69	69	70	72	71	72	65	64	71	68	69	70	67	68	64	71	75	73	64	69
FR837900.1 Solenofilomorpha sp.	64	56	56	67	69	66		72	64	67	69	68	64	66	68	68	72	67	66	68	72	70	63	66	67	68	76	66	70	69	72	71	69	66	69	74	73	64	69	68	71	68	78	75	71	71	62	63	65
FR837899.1 Raphidophallus actuosus	68	57	57	73	75	70	72		72	77	75	70	68	69	79	80	76	70	73	75	76	80	66	71	71	76	75	72	75	76	83	79	83	75	81	71	70	72	71	75	77	71	76	72	79	76	67	67	69
FR837897.1 Pseudmecynostomum bruneofilum	62	55	54	69	70	67	64	72		68	66	66	68	66	69	72	70	70	66	70	69	70	70	68	70	70	66	76	73	69	69	69	71	69	72	63	66	69	68	70	69	65	67	67	72	69	69	65	69
FR837896.1 Pseudaphanostoma smithrii	64	55	53	71	72	68	67	77	68		70	68	68	69	75	76	72	70	70	73	72	74	67	69	70	71	69	73	72	72	76	76	75	74	75	67	66	71	68	74	74	68	70	68	72	71	67	68	66
FR837895.1 Pseudaphanostoma herringi	62	57	57	68	69	68	69	75	66	70		68	65	71	73	72	74	65	69	72	71	74	65	66	69	68	69	67	71	71	74	73	74	69	72	68	67	67	68	70	71	66	70	69	73	69	63	67	66
FR837894.1 Proporus sp.	63	57	58	67	67	67	68	70	66	68	68		68	66	68	69	72	66	65	69	69	71	63	68	66	68	69	67	69	68	69	70	69	67	70	67	64	65	67	70	69	68	67	66	74	68	61	61	65
FR837893.1 Proporus bermudensis	63	54	53	66	67	66	64	68	68	68	65	68		63	68	70	69	67	66	69	70	69	67	68	68	68	66	69	71	67	68	69	70	70	71	63	63	67	67	70	67	67	65	63	71	66	65	65	68
FR837892.1 Proaphanostoma tenuissima	61	53	55	67	66	65	66	69	66	69	71	66	63		70	68	70	66	67	71	67	71	64	65	66	66	66	65	67	68	68	69	71	66	70	65	64	66	66	68	69	66	67	64	71	67	64	64	66
FR837891.1 Praeconvoluta tigrina	64	55	53	70	72	67	68	79	69	75	73	68	68	70		80	75	68	71	75	74	75	66	71	70	74	71	70	74	72	79	79	79	73	78	67	69	71	71	73	74	70	74	70	74	70	66	68	68
FR837890.1 Praeconvoluta castinea	65	58	58	71	73	69	68	80	72	76	72	69	70	68	80		75	69	70	74	74	78	68	72	72	72	73	73	76	74	79	80	79	73	78	71	70	71	70	74	74	69	73	72	75	73	65	66	69
FR837888.1 Polycanthus sp.	66	58	59	72	73	70	72	76	70	72	74	72	69	70	75	75		73	72	76	75	78	65	71	73	74	70	74	76	77	76	74	76	72	74	71	69	70	72	74	77	74	74	73	77	76	68	68	67
FR837887.1 Philomecynostomum sp.	62	58	56	70	71	68	67	70	70	70	65	66	67	66	68	69	73		68	72	71	71	70	69	68	68	67	72	72	69	71	69	72	68	72	66	67	70	67	69	71	68	70	67	72	70	69	66	68
FR837886.1 Philocelis robrochai	61	54	53	70	70	67	66	73	66	70	69	65	66	67	71	70	72	68		80	72	75	65	68	68	69	67	68	71	71	70	71	70	66	69	65	66	69	68	69	71	65	70	67	71	71	66	64	66
FR837885.1 Philocelis brueggemanni	64	55	57	73	73	69	68	75	70	73	72	69	69	71	75	74	76	72	80		76	79	67	69	71	72	72	70	73	74	72	73	74	69	72	69	68	74	72	73	75	69	72	71	76	72	68	67	69
FR837881.1 Philactinoposthia saliens	64	58	58	72	73	69	72	76	69	72	71	69	70	67	74	74	75	71	72	76		77	65	69	69	74	70	70	77	73	75	75	75	70	73	71	69	73	70	74	73	69	73	70	76	74	68	67	68
FR837880.1 Philactinoposthia coneyi	67	56	59	73	75	70	70	80	70	74	74	71	69	71	75	78	78	71	75	79	77		66	69	71	73	72	74	77	76	78	77	75	72	77	70	68	72	71	75	77	71	74	73	81	75	68	68	70
FR837879.1 Paramecynostomum diversicolor	60	51	52	66	67	67	63	66	70	67	65	63	67	64	66	68	65	70	65	67	65	66		71	68	69	64	70	71	65	68	68	67	68	70	60	61	69	65	66	66	62	65	63	67	66	70	67	70
FR837878.1 Otocelis sandara	61	54	52	69	70	68	66	71	68	69	66	68	68	65	71	72	71	69	68	69	69	69	71		72	73	67	70	72	69	70	69	72	70	72	65	65	70	66	71	70	66	70	65	71	68	70	66	69
FR837877.1 Notocelis gullmarensis	62	54	55	68	71	71	67	71	70	70	69	66	68	66	70	72	73	68	68	71	69	71	68	72		68	66	74	73	70	73	70	73	70	73	66	65	70	68	72	70	67	70	67	73	69	68	66	69
FR837876.1 Neochildia fusca	63	56	54	72	74	72	68	76	70	71	68	68	68	66	74	72	74	68	69	72	74	73	69	73	68		69	71	73	72	73	72	75	70	73	66	67	72	70	74	75	70	72	70	73	76	69	67	69
FR837875.1 Myopea sp.	66	54	56	68	72	66	76	75	66	69	69	69	66	66	71	73	70	67	67	72	70	72	64	67	66	69		68	70	72	73	72	73	68	71	73	73	66	70	69	73	69	78	74	74	71	64	63	67
FR837874.1 Mecynostomum sp.	63	58	57	70	72	71	66	72	76	73	67	67	69	65	70	73	74	72	68	70	70	74	70	70	74	71	68		72	70	71	71	73	70	73	67	66	70	67	70	72	68	70	68	72	70	66	67	71
FR837873.1 Kuma viridis	65	55	56	76	75	72	70	75	73	72	71	69	71	67	74	76	76	72	71	73	77	77	71	72	73	73	70	72		75	76	75	75	72	76	69	68	72	72	73	75	71	76	72	77	75	72	68	70
FR837872.1 Kuma albiventer	65	57	56	72	74	69	69	76	69	72	71	68	67	68	72	74	77	69	71	74	73	76	65	69	70	72	72	70	75		75	74	74	68	73	71	71	71	70	74	76	73	74	70	75	75	67	64	68
FR837871.1 Isodiametra vexillaria	68	57	57	72	74	69	72	83	69	76	74	69	68	68	79	79	76	71	70	72	75	78	68	70	73	73	73	71	76	75		79	81	77	79	71	69	70	70	74	75	71	76	71	76	74	67	70	69
FR837870.1 Isodiametra norvegica	65	56	56	71	74	70	71	79	69	76	73	70	69	69	79	80	74	69	71	73	75	77	68	69	70	72	72	71	75	74	79		80	73	80	70	67	70	70	72	75	69	71	69	73	73	66	67	70
FR837869.1 Isodiametra nicki	67	58	58	73	76	72	69	83	71	75	74	69	70	71	79	79	76	72	70	74	75	75	67	72	73	75	73	73	75	74	81	80		77	81	72	69	71	72	75	75	73	75	71	77	73	67	68	70
FR837868.1 Isodiametra divae	61	55	55	70	68	71	66	75	69	74	69	67	70	66	73	73	72	68	66	69	70	72	68	70	70	70	68	70	72	68	77	73	77		77	65	63	69	67	70	72	68	70	66	72	68	70	65	69
FR837867.1 Isodiametra bajaensis	64	56	57	72	74	72	69	81	72	75	72	70	71	70	78	78	74	72	69	72	73	77	70	72	73	73	71	73	76	73	79	80	81	77		68	68	71	70	73	73	70	73	69	78	73	68	66	72
FR837866.1 Hofsteniola pardii	69	57	59	66	70	65	74	71	63	67	68	67	63	65	67	71	71	66	65	69	71	70	60	65	66	66	73	67	69	71	71	70	72	65	68		83	65	69	69	71	68	73	71	70	70	60	61	61
FR837865.1 Hofstenia miamia	69	58	56	68	72	64	73	70	66	66	67	64	63	64	69	70	69	67	66	68	69	68	61	65	65	67	73	66	68	71	69	67	69	63	68	83		65	68	68	72	69	77	71	69	70	61	59	64
FR837864.1 Heterochaerus blumi	63	57	54	73	72	71	64	72	69	71	67	65	67	66	71	71	70	70	69	74	73	72	69	70	70	72	66	70	72	71	70	70	71	69	71	65	65		67	72	73	66	69	65	72	72	69	67	68
FR837863.1 Haploposthia vandula	65	56	57	68	70	68	69	71	68	68	68	67	67	66	71	70	72	67	68	72	70	71	65	66	68	70	70	67	72	70	70	70	72	67	70	69	68	67		69	74	71	74	69	74	69	68	65	66
FR837862.1 Haploposthia rubra	66	56	58	72	73	69	68	75	70	74	70	70	70	68	73	74	74	69	69	73	74	75	66	71	72	74	69	70	73	74	74	72	75	70	73	69	68	72	69		74	68	72	70	76	72	68	68	68
FR837861.1 Haploposthia lactomaculata	65	58	60	72	74	70	71	77	69	74	71	69	67	69	74	74	77	71	71	75	73	77	66	70	70	75	73	72	75	76	75	75	75	72	73	71	72	73	74	74		73	78	73	76	77	68	66	68
FR837860.1 Haplogonaria viridis	63	56	57	69	71	67	68	71	65	68	66	68	67	66	70	69	74	68	65	69	69	71	62	66	67	70	69	68	71	73	71	69	73	68	70	68	69	66	71	68	73		72	69	71	70	65	62	65
FR837858.1 Hallangia proporoides	67	58	58	71	74	68	78	76	67	70	70	67	65	67	74	73	74	70	70	72	73	74	65	70	70	72	78	70	76	74	76	71	75	70	73	73	77	69	74	72	78	72		75	74	75	64	65	69
FR837855.1 Diopisthoporus longitubus	69	57	58	68	69	64	75	72	67	68	69	66	63	64	70	72	73	67	67	71	70	73	63	65	67	70	74	68	72	70	71	69	71	66	69	71	71	65	69	70	73	69	75		73	71	60	63	65
FR837854.1 Daku woorimensis	67	57	60	73	74	71	71	79	72	72	73	74	71	71	74	75	77	72	71	76	76	81	67	71	73	73	74	72	77	75	76	73	77	72	78	70	69	72	74	76	76	71	74	73		74	69	66	71
FR837853.1 Convolutriloba longifissura	67	60	60	80	84	75	71	76	69	71	69	68	66	67	70	73	76	70	71	72	74	75	66	68	69	76	71	70	75	75	74	73	73	68	73	70	70	72	69	72	77	70	75	71	74		73	65	69
FR837852.1 Convoluta convoluta	60	54	54	74	74	73	62	67	69	67	63	61	65	64	66	65	68	69	66	68	68	68	70	70	68	69	64	66	72	67	67	66	67	70	68	60	61	69	68	68	68	65	64	60	69	73		64	69
FR837851.1 Childia trianguliferum	59	51	52	66	68	64	63	67	65	68	67	61	65	64	68	66	68	66	64	67	67	68	67	66	66	67	63	67	68	64	70	67	68	65	66	61	59	67	65	68	66	62	65	63	66	65	64		69
FR837850.1 Childia submaculatum	61	53	52	68	69	69	65	69	69	66	66	65	68	66	68	69	67	68	66	69	68	70	70	69	69	69	67	71	70	68	69	70	70	69	72	61	64	68	66	68	68	65	69	65	71	69	69	69
FR837849.1 Childia sp.	60	55	54	65	67	66	61	70	68	67	66	67	65	63	66	68	69	67	66	68	67	67	64	67	69	66	64	69	66	67	68	67	68	67	68	62	60	68	65	68	67	64	64	62	70	66	64	65	71
FR837848.1 Childia macroposthium	65	54	55	66	69	67	65	71	68	68	66	64	65	66	68	70	70	68	66	71	68	69	68	68	66	68	69	71	71	70	69	68	71	67	69	66	66	67	68	68	67	67	68	66	69	67	67	72	71
FR837847.1 Childia brachyposthium	62	55	53	68	70	68	64	69	70	67	66	64	66	64	68	70	68	68	66	68	68	68	70	69	70	68	66	71	71	69	66	68	69	70	68	63	65	70	66	68	68	65	68	65	70	67	67	70	72
FR837846.1 Avagina sp.	60	52	54	67	66	65	67	67	64	67	71	65	64	77	68	68	68	68	65	69	66	67	67	67	65	64	66	64	70	68	68	68	70	67	67	65	64	65	65	66	67	64	69	65	68	66	63	64	66
FR837845.1 Archaphanostoma macrospiriferum	65	56	57	69	72	70	68	77	69	75	74	69	69	70	77	80	75	69	68	72	73	75	68	71	74	70	69	71	75	72	79	76	79	74	78	67	66	69	71	72	74	71	71	69	75	70	66	70	68
FR837844.1 Aphanostoma sp.	63	56	55	72	71	67	68	80	72	74	71	67	69	68	78	84	72	69	70	74	73	75	69	71	71	70	69	71	76	73	78	80	78	73	76	67	67	70	69	73	74	68	71	69	72	70	67	68	70
FR837843.1 Aphanostoma collinae	67	58	58	74	75	68	67	79	70	74	70	68	67	68	76	79	74	70	69	72	76	76	66	69	68	70	71	72	77	75	79	77	78	74	76	70	68	68	69	69	72	70	73	71	72	72	67	65	69
FR837842.1 Anaperus singularis	65	58	57	74	74	72	68	76	69	71	70	68	67	66	70	74	73	69	68	72	72	72	69	71	69	78	67	69	72	69	74	71	74	73	73	67	66	73	68	72	73	68	71	68	73	73	70	66	69
FR837841.1 Anaperus rubellus	60	52	53	67	68	71	64	71	65	66	65	65	65	64	68	67	69	67	66	69	67	68	70	71	68	76	64	69	69	66	71	66	69	69	69	61	60	69	66	67	68	65	65	63	68	68	71	67	70
FR837840.1 Anaperus gardineri	62	54	52	73	70	72	66	71	69	70	67	66	67	67	71	68	72	70	68	72	73	73	69	71	68	79	65	69	73	69	70	71	70	71	74	63	62	73	67	69	71	65	66	65	70	72	71	65	69
FR837839.1 Amphiscolops bermudensis	67	58	59	73	74	73	69	73	70	67	68	69	66	70	71	73	73	70	68	73	73	74	71	71	71	71	68	72	73	71	73	71	73	70	71	66	65	77	70	71	73	69	70	69	76	74	69	68	67
FR837838.1 Actinoposthia haplovata	62	55	54	72	71	72	66	70	69	69	69	67	69	69	68	68	72	71	68	70	71	71	69	71	69	69	67	72	74	68	70	69	72	70	70	65	64	70	67	68	70	68	71	68	73	69	66	70	70
FR832389.1 Solenofilomorpha justinei	70	55	58	70	73	66	76	74	65	66	69	65	63	68	71	70	73	67	67	71	71	72	62	65	67	69	77	67	72	71	73	70	74	64	70	77	76	66	70	71	74	71	79	77	74	71	63	63	64
FR832388.1 Philactinoposthia ischiae	68	58	59	73	76	72	73	77	73	72	72	73	69	72	76	75	77	74	74	77	76	80	68	71	72	75	74	74	78	77	77	77	75	69	74	72	74	75	72	76	80	72	79	75	79	78	67	65	72
FR832385.1 Philactinoposthia brevis	65	56	57	69	69	71	68	72	71	71	69	68	68	67	71	72	72	71	70	74	74	74	70	72	72	71	69	72	73	71	72	72	72	72	71	67	67	70	69	73	73	65	71	66	73	70	71	65	71
FR832383.1 Childia curinii	63	56	56	70	72	72	66	72	70	71	70	67	67	68	72	72	71	70	68	72	72	73	68	69	70	72	67	70	72	71	73	72	72	71	72	64	66	71	70	72	72	69	72	67	72	72	66	71	72
FR832382.1 Pharyngia furva	67	58	60	73	74	72	73	78	70	74	74	73	70	72	75	75	79	73	75	76	74	77	70	73	71	75	71	72	77	76	77	77	77	73	77	71	71	73	73	76	78	72	76	72	77	75	68	68	70
FR832381.1 Childia curinii	63	56	56	70	72	72	66	72	70	71	70	67	67	68	72	71	71	71	68	72	72	73	68	69	70	72	67	70	72	71	72	72	72	71	71	64	66	71	70	72	73	69	72	67	72	72	66	71	71
FR832380.1 Childia aculifera	73	59	58	62	65	62	66	64	60	62	62	62	61	58	63	65	64	62	60	63	65	63	60	62	63	63	67	62	64	64	66	64	66	61	63	67	65	61	62	63	65	63	68	67	64	64	59	57	60
Archaphanostoma ylvae	66	57	58	74	75	70	69	81	70	77	73	71	68	71	78	79	76	71	73	74	75	77	68	70	71	72	72	70	77	76	80	80	80	74	79	71	68	72	70	73	79	72	76	71	76	76	68	67	68
Paratomella rubra	67	60	59	68	70	64	69	70	65	64	65	65	61	66	67	66	69	66	65	68	69	69	61	64	65	66	67	67	70	70	67	67	68	64	69	70	69	66	66	67	71	69	72	71	70	70	62	61	63
Paratomella rubra Yorkshire	66	59	56	66	69	63	68	69	65	63	65	64	60	64	66	65	68	65	63	65	68	68	60	61	64	66	68	66	68	69	67	66	68	64	68	68	68	63	67	65	70	68	72	70	68	70	62	59	62
[truncated: 22 more columns]
